# Supplementary material for: Surprising combinations of research contents and contexts are related to impact and emerge with scientific outsiders from distant disciplines
Source: Nat Commun. 2023 Mar 24;14:1641. doi: 10.1038/s41467-023-36741-4 (PMC10039062; doi:10.1038/s41467-023-36741-4)
Supplement: Supplementary file 4 — Source Data [file 41467_2023_36741_MOESM4_ESM.zip]

Archive with 80 entries (77 files):
- Source Data/
- Source Data/FigureS2.csv
- __MACOSX/
- __MACOSX/Source Data/
- __MACOSX/Source Data/._FigureS2.csv
- Source Data/Figure2b_1.csv
- __MACOSX/Source Data/._Figure2b_1.csv
- Source Data/FigureS3.csv
- __MACOSX/Source Data/._FigureS3.csv
- Source Data/Figure2b_3.csv
- __MACOSX/Source Data/._Figure2b_3.csv
- Source Data/Figure2b_2.csv
- __MACOSX/Source Data/._Figure2b_2.csv
- Source Data/FigureS4a_1.csv
- __MACOSX/Source Data/._FigureS4a_1.csv
- Source Data/FigureS10_2.csv
- __MACOSX/Source Data/._FigureS10_2.csv
- Source Data/FigureS12_1.csv
- __MACOSX/Source Data/._FigureS12_1.csv
- Source Data/FigureS7.csv
- __MACOSX/Source Data/._FigureS7.csv
- Source Data/FigureS4a_2.csv
- __MACOSX/Source Data/._FigureS4a_2.csv
- Source Data/FigureS10_1.csv
- __MACOSX/Source Data/._FigureS10_1.csv
- Source Data/FigureS12_2.csv
- __MACOSX/Source Data/._FigureS12_2.csv
- Source Data/Figure2a_1.csv
- __MACOSX/Source Data/._Figure2a_1.csv
- Source Data/FigureS5c.csv
- __MACOSX/Source Data/._FigureS5c.csv
- Source Data/FigureS5b.csv
- __MACOSX/Source Data/._FigureS5b.csv
- Source Data/Figure2a_2.csv
- __MACOSX/Source Data/._Figure2a_2.csv
- Source Data/FigureS4d.csv
- __MACOSX/Source Data/._FigureS4d.csv
- Source Data/FigureS5a.csv
- __MACOSX/Source Data/._FigureS5a.csv
- Source Data/Figure2a_3.csv
- __MACOSX/Source Data/._Figure2a_3.csv
- Source Data/FigureS11_1.csv
- __MACOSX/Source Data/._FigureS11_1.csv
- Source Data/FigureS8b.csv
- __MACOSX/Source Data/._FigureS8b.csv
- Source Data/FigureS13_2.csv
- __MACOSX/Source Data/._FigureS13_2.csv
- Source Data/FigureS4b_1.csv
- __MACOSX/Source Data/._FigureS4b_1.csv
- Source Data/FigureS5d.csv
- __MACOSX/Source Data/._FigureS5d.csv
- Source Data/FigureS8a.csv
- __MACOSX/Source Data/._FigureS8a.csv
- Source Data/FigureS11_2.csv
- __MACOSX/Source Data/._FigureS11_2.csv
- Source Data/FigureS13_1.csv
- __MACOSX/Source Data/._FigureS13_1.csv
- Source Data/FigureS4b_2.csv
- __MACOSX/Source Data/._FigureS4b_2.csv
- Source Data/FigureS4c.csv
- __MACOSX/Source Data/._FigureS4c.csv
- Source Data/Figure4a.csv
- __MACOSX/Source Data/._Figure4a.csv
- Source Data/Figure4b.csv
- __MACOSX/Source Data/._Figure4b.csv
- Source Data/FigureS6b.csv
- __MACOSX/Source Data/._FigureS6b.csv
- Source Data/Figure2c.csv
- __MACOSX/Source Data/._Figure2c.csv
- Source Data/FigureS9.csv
- __MACOSX/Source Data/._FigureS9.csv
- Source Data/FigureS1.tsv
- __MACOSX/Source Data/._FigureS1.tsv
- Source Data/Figure3a.csv
- __MACOSX/Source Data/._Figure3a.csv
- Source Data/Figure2d.csv
- __MACOSX/Source Data/._Figure2d.csv
- Source Data/Figure3b.csv
- __MACOSX/Source Data/._Figure3b.csv
- __MACOSX/._Source Data
